# Supplementary material for: Open discectomy vs microdiscectomy for lumbar disc herniation - a protocol for a pragmatic comparative effectiveness study
Source: F1000Res. 2016 Sep 2;5:2170. [Version 1] doi: 10.12688/f1000research.9015.1 (PMC5089132; doi:10.12688/f1000research.9015.1)
Supplement: Supplementary file 1 [file f1000research-5-9699-s0000.tgz]

Archive with 1 entries (1 files):
- ac9cc4bc-0489-421a-b950-464054f70252.docx
